# Supplementary material for: The development of honey bee colonies assessed using a new semi-automated brood counting method: CombCount
Source: PLoS One. 2018 Oct 16;13(10):e0205816. doi: 10.1371/journal.pone.0205816 (PMC6191133; doi:10.1371/journal.pone.0205816)
Supplement: S1 Table — (XLSX) [file pone.0205816.s001.xlsx]

## Sheet: Sheet1
Evaluation number, frame number and side number of the frames that allow to identify each photo.			Measurement type, Observer and Method. For example: "cba1P" = capped brood area, observator 1, python; "cha2J" = capped honey area, observator 2, imageJ; "ifa3P" = inner frame area, observator 3, python
Evaluation	Frame	Side	cba1P	cha1P	ifa1P	cba1J	cha1J	ifa1J	cba2P	cha2P	ifa2P	cba2J	cha2J	ifa2J	cba3P	cha3P	ifa3P	cba3J	cha3J	ifa3J	cba4P	cha4P	ifa4P	cba4J	cha4J	ifa4J	cba5P	cha5P	ifa5P	cba5J	cha5J	ifa5J	cba6P	cha6P	ifa6P	cba6J	cha6J	ifa6J
1	A4	1	1069792	791845	4268423	1160303	803850	4250098	1104966	794289	4287780	1249887	716023	4177089	1086163	779824	4190190	1221763	842899	4123936	1215618	801437	4220240	1311483	826340	4254540	963286	705919	4261022	1190262	781994	4245647	1116871	787825	4261152	1234116	308072	4228019
1	B3	2	832900	1238783	4953588	958833	1245990	4858313	821981	1266757	4964850	946172	1192965	4806491	846516	1233487	4003884	1093998	1316818	4724892	1164401	1164401	4879692	1096732	1265346	4842730	664964	1125311	4905583	894573	1159611	4832188	817460	1191257	4946904	964858	1238803	4824203
1	D2	2	138475	1274472	4894480	156650	1274969	4830201	146180	1291147	4889593	172042	1304684	4593116	151270	1267579	4809154	157778	1347809	4758640	162570	1243294	4875952	156355	1337916	4798308	122089	1271988	4900740	144764	1265480	4832582	151106	1262449	4879872	166323	1263500	4812658
1	R4	2	718952	615134	5088267	833265	682119	5051385	741340	820755	5092750	845702	871017	4868208	752078	812050	5041806	905950	944487	4927648	700952	801090	5012280	941743	939327	5043017	718071	760417	5099666	829544	708944	5003456	745399	652999	5082748	854369	684565	5011533
2	E7	1	25632	2911885	5731346	29189	2935795	5685631	24253	2943936	5732238	25380	2995742	5606496	26324	2920272	5698780	32238	3007565	5559526	24872	2614744	5625768	26835	2838699	5688362	47195	2889226	5708494	29808	2927557	5717984	32450	2828018	5737350	28887	2939773	5689362
2	G2	2	892998	2004456	5641600	979120	2168889	5633599	968489	2103233	5648322	1039077	2224157	5564097	1080614	2129213	5632060	1127288	2203716	5597888	929392	1623312	5665680	1077640	2070925	5635026	918245	1951797	5657850	1530355	2018727	5635660	950928	1991692	5684250	1057889	2098023	5628792
2	H7	2	7522	3269918	5363589	1002	3262640	5304030	7521	3359704	5399460	10098	3420318	5300685	9314	3423252	5356955	11642	3356405	5264149	7746	2778284	5304832	16215	3251121	5329018	7581	3182269	5365206	8673	3175732	5301226	6232	3136810	5374516	10301	3202823	5262544
2	J3	1	2243806	2259186	6390016	2484084	2322500	6309559	2273805	2353223	6404502	2903145	2402778	6288116	2566958	2289929	6356391	2629778	2375298	6253920	2265115	2067663	6422992	2731337	2289530	6320029	2288891	2233563	6408660	2497696	2215455	6321712	2278027	2268236	6405895	2552735	2337699	6285498
2	K1	1	0	5385023	6206580	0	5407366	6100232	0	5428478	6156404	0	5403653	6105378	0	5435815	6122822	0	5535735	5989532	0	5048559	6036870	0	5418082	6061776	0	5386918	6196860	0	5419305	6060411	0	5375056	6144531	0	5416262	6051153
2	K6	2	877883	2965880	6002567	984248	2976880	5987869	930271	2962318	6002567	1106419	3021546	5892880	946389	2980800	5888400	1068306	3064248	5851930	992083	2484277	5920154	1120274	2850591	5893055	897553	2910228	6026500	978990	2948454	5909130	915204	2957460	5995638	1019345	3037913	5851380
2	O3	2	984543	2611256	6045504	1022262	2743739	6048871	1004667	2680917	6064971	1087893	2731967	5920299	1037417	2605642	6006100	1080317	2697527	5848953	1010873	2238544	5951256	1031772	2588108	5913163	998875	2556324	6033590	1039560	2647171	5922004	1058766	2563749	6038550	1066836	2616236	5928276
2	O6	2	863949	3948116	6045642	952705	3961165	5987968	895930	3997323	5975928	934300	3965978	5538963	933323	3873822	5899185	1005828	4032547	5812000	915083	3427233	5935008	999729	3878092	5951923	891550	3832146	5975500	978712	3893349	5897238	879571	3788975	5935776	986434	3839221	5868997
2	R3	2	1121042	2331936	5693489	1206625	2446914	5469379	1161999	2482845	5627468	1359609	2592093	5468105	1124685	2214983	5685190	1307638	2586264	5432588	1166274	1945466	5484843	1302248	2393712	5493958	1143256	2435630	5683353	1278660	2412629	5495143	1119835	2327421	5582108	1263490	2405177	5457487
3	A3	1	206560	2470574	5794904	220527	2464812	5671875	215736	2570100	5697006	224136	2467591	5664230	248928	2539730	5716893	231535	2624802	5647805	198219	2026802	5641912	222703	2443322	5684656	209337	2424124	5684250	225936	2440770	5718063	193059	2331419	5756886	238736	2500324	5684376
3	B2	1	1477770	2448800	5765256	1619728	2495825	5664520	1495234	2514368	5753043	1699408	2447819	5689617	1498294	2428899	5681853	1652855	2502353	5635860	1487991	2175711	5602630	1662729	2433829	5621519	1479250	2351311	5736450	1670978	2440382	5662493	1491631	2428482	5739370	1619631	2490874	5629110
3	B4	1	2009104	1571110	5895267	2206908	1629100	5824509	2034451	1691653	5853672	2394536	1560975	5845923	2266005	1710509	5787540	2247248	1693910	5791254	2083854	1489395	5797530	2309920	1613278	5826857	2029784	1588536	5843789	2281849	1623566	5821983	2015941	1599643	5834160	2228392	1653842	5809892
3	G2	1	13039	2379680	6411801	14862	2445006	6295430	14267	2380231	6330996	28922	2418573	6323232	87319	2411015	6297197	14748	2478173	6295392	16466	1160174	6268261	21083	2440432	6249497	12525	2389206	6353235	13122	2419902	6283755	15291	2366132	6329115	15164	2428343	6249167
3	H1	2	105231	3215807	5586493	106825	3272406	5567307	114231	3231913	5585304	115646	3288525	5580464	122203	3269403	5573985	132222	3353094	5536080	108622	2789519	5571648	146916	3259127	5552351	109581	3220240	5604273	119365	3230423	5585193	107191	3237798	5603451	129057	3259213	5543663
3	J6	2	133496	4000883	5106178	133241	4014961	5048517	135873	3988399	5107284	152431	3927193	5062611	132901	3863915	5089833	173494	4071310	5024914	165270	3522378	5033938	158074	3946785	5034406	126935	3899093	5108517	158889	3956817	5075931	135373	3937855	5082800	154610	3957351	5045811
3	L2	2	507867	2016718	5223352	540727	2123313	5146900	506392	2222640	5218668	537343	2123759	5146019	548189	2230731	5197524	568195	2255849	5093504	562246	1963688	5187705	535711	2128765	5114704	506789	2083012	5254400	549133	2150548	5158517	513810	2208334	5220071	545560	2189934	5123514
3	M5	1	373245	1942978	5572196	461020	2093370	5446826	447765	2073613	5570610	447574	2178970	5437755	378857	2088016	5558850	582966	2150534	5388835	656178	1678842	5542005	560515	1945097	5434683	419701	1898382	5570474	428498	2005081	5449839	432920	1980744	5555408	490130	2015084	5426667
3	P7	1	120003	3247077	4342447	129314	3370912	4329588	129718	3344316	4362939	127143	3372793	4317124	140282	3393544	4354245	136220	3396103	4323254	128704	2820867	4259724	142427	3254294	4325445	126896	3275703	4376916	133947	3306366	4304702	134600	3226522	4364272	132199	3400867	4312692
6	B5	2	665761	1876497	5872932	706213	2012158	5755393	671186	1953141	5874710	739512	1980074	5728824	801222	1994896	5809880	838875	2089952	5713454	676071	1340002	5782686	719305	1929395	5731269	629094	1769853	5867856	614283	1988268	5774811	635958	1866433	5864208	760222	2038387	5706212
6	D5	2	380879	1253631	5882680	439961	1303526	5808476	388153	1290700	5823846	455430	1299867	5758317	404669	1339543	5769733	493083	1299291	5706350	394227	1101535	5752612	473150	1227315	5733327	389703	1182117	5920308	426784	1248805	5766762	383581	1219918	5802972	445078	1233734	5707926
6	G4	1	1249270	1262329	5483214	1288876	1375936	5453765	1270753	1347123	5458700	1451628	1421374	5434156	1611266	1535153	5445920	1372693	1416941	5399877	1345388	1257803	5412220	1437921	1368071	5390050	1199857	1238164	5484248	1411351	1307451	5480067	1206295	1289949	5472076	1326015	1365995	5416516
6	K7	2	1068756	2231142	5523488	1157700	2310715	5433408	1108046	2317626	5510908	1139121	2289101	5457668	1118245	2305596	5491168	1162820	2225572	5408753	1119547	1928854	5452901	1200253	2278028	5450199	1109041	2190353	5501943	1178915	2217865	5482105	1102980	2241801	5500864	1152816	2262774	5409650
6	M6	1	959724	2997097	5976025	1070562	3147706	5856150	1003633	3103285	6002008	1106891	3131084	5836704	1182799	3188449	5892046	1105722	3179263	5803745	965221	2535974	5870180	1087505	3101616	5803669	971912	3006366	5995080	1044425	3039575	5877819	931872	3134996	5971985	1092475	3090394	5835818
6	N4	2	2300902	275276	6263488	2637495	281419	6164589	2396219	283663	6323170	2840019	284604	6186429	2440905	287811	6273168	2716142	296014	6087810	2324130	264567	6293973	2810035	263766	6137022	2353195	265641	6368400	2555662	256048	6210891	2328813	263971	6278286	2715539	272875	6117263
6	Q5	2	508086	1479192	5601092	615449	1627153	5466686	507554	1613711	5602553	512496	1693023	5500412	668603	1658007	5582433	583215	1696593	5410778	567650	959828	5487440	589175	1618055	5453662	460243	1657273	5633043	534092	1591147	5483379	470074	1484914	5590830	563818	1636785	5442387
6	R2	2	780292	545190	5712370	834772	606629	5685050	792691	581162	5692805	821906	600785	5644634	799499	581246	5682945	877035	621141	5556405	802312	459433	5594532	854680	605658	5612315	780821	563085	5713295	789358	578647	5697770	771574	606972	5718080	850650	586260	5624080
