# Supplementary material for: The development of honey bee colonies assessed using a new semi-automated brood counting method: CombCount
Source: PLoS One. 2018 Oct 16;13(10):e0205816. doi: 10.1371/journal.pone.0205816 (PMC6191133; doi:10.1371/journal.pone.0205816)
Supplement: S2 Table — (XLSX) [file pone.0205816.s003.xlsx]

## Sheet: Estimated Marginal Means
frame	emmean	SE	df	lower.CL	upper.CL
f1	50.5484	4.2119	9.91438	41.1527	59.9441
f2	32.4743	4.2119	9.91438	23.0786	41.87
f3	22.7045	4.2119	9.91438	13.3088	32.1002
f4	21.5351	4.2119	9.91438	12.1394	30.9308
f5	24.0319	4.2119	9.91438	14.6362	33.4276
f6	36.2727	4.2119	9.91438	26.877	45.6684
f7	65.0984	4.2119	9.91438	55.7027	74.4941

## Sheet: Contrasts
contrast (frame number)	estimate	SE	df	t.ratio	p.value
f1 - f2	18.0741	1.52277	867	11.8692	3.24353e-30
f1 - f3	27.8439	1.52277	867	18.285	2.0196e-63
f1 - f4	29.0133	1.52277	867	19.0529	7.10967e-68
f1 - f5	26.5165	1.52277	867	17.4133	1.8259e-58
f1 - f6	14.2758	1.52277	867	9.37484	5.86126e-20
f1 - f7	-14.55	1.52277	867	-9.5549	1.2299e-20
f2 - f3	9.76979	1.52277	867	6.41578	2.30197e-10
f2 - f4	10.9392	1.52277	867	7.18373	1.46125e-12
f2 - f5	8.44241	1.52277	867	5.5441	3.92253e-08
f2 - f6	-3.79834	1.52277	867	-2.49436	0.0128037
f2 - f7	-32.6241	1.52277	867	-21.4241	4.69962e-82
f3 - f4	1.16942	1.52277	867	0.76795	0.442726
f3 - f5	-1.32738	1.52277	867	-0.871683	0.383622
f3 - f6	-13.5681	1.52277	867	-8.91014	2.95398e-18
f3 - f7	-42.3939	1.52277	867	-27.8399	2.26753e-122
f4 - f5	-2.49679	1.52277	867	-1.63963	0.101444
f4 - f6	-14.7376	1.52277	867	-9.67809	4.16901e-21
f4 - f7	-43.5633	1.52277	867	-28.6078	2.77847e-127
f5 - f6	-12.2408	1.52277	867	-8.03846	2.96954e-15
f5 - f7	-41.0665	1.52277	867	-26.9682	8.35135e-117
f6 - f7	-28.8257	1.52277	867	-18.9297	3.72742e-67
