# Supplementary material for: The development of honey bee colonies assessed using a new semi-automated brood counting method: CombCount
Source: PLoS One. 2018 Oct 16;13(10):e0205816. doi: 10.1371/journal.pone.0205816 (PMC6191133; doi:10.1371/journal.pone.0205816)
Supplement: S3 Table — (XLSX) [file pone.0205816.s008.xlsx]

## Sheet: brood and honey frame data
frame	brood	honey	hive	eval	box
f1	0.345103	12.1127	1	1	bottom
f2	0.390369	23.203	1	1	bottom
f3	7.69247	22.8732	1	1	bottom
f4	29.2839	17.6074	1	1	bottom
f5	36.6603	20.5238	1	1	bottom
f6	46.7713	23.523	1	1	bottom
f7	15.6729	49.5294	1	1	bottom
f1	0.170592	32.9372	2	1	bottom
f2	2.7979	32.0304	2	1	bottom
f3	24.679	25.9435	2	1	bottom
f4	30.4836	25.9733	2	1	bottom
f5	36.4916	34.1235	2	1	bottom
f6	18.5716	41.6871	2	1	bottom
f7	0.448804	78.2524	2	1	bottom
f1	0	16.2203	3	1	bottom
f2	2.32656	24.4877	3	1	bottom
f3	19.4262	22.9608	3	1	bottom
f4	21.0355	20.9773	3	1	bottom
f5	16.486	22.8092	3	1	bottom
f6	13.3048	26.5091	3	1	bottom
f7	0.689291	49.8074	3	1	bottom
f1	2.25593	24.9716	4	1	bottom
f2	2.46491	29.0511	4	1	bottom
f3	25.7887	21.4147	4	1	bottom
f4	29.2821	18.5185	4	1	bottom
f5	36.6747	27.5682	4	1	bottom
f6	6.84564	33.7519	4	1	bottom
f7	0	52.6889	4	1	bottom
f1	0	0	5	1	bottom
f2	8.39971	20.4724	5	1	bottom
f3	0.833905	24.4889	5	1	bottom
f4	25.2241	20.6253	5	1	bottom
f5	45.2562	17.1832	5	1	bottom
f6	33.5869	29.5511	5	1	bottom
f7	6.04434	43.248	5	1	bottom
f1	0.261614	49.3592	6	1	bottom
f2	30.8844	27.6024	6	1	bottom
f3	34.0447	21.4065	6	1	bottom
f4	22.6839	21.1384	6	1	bottom
f5	27.576	26.3984	6	1	bottom
f6	14.2324	35.3431	6	1	bottom
f7	0.946651	62.274	6	1	bottom
f1	1.52444	12.4697	7	1	bottom
f2	23.3263	17.1071	7	1	bottom
f3	37.5318	14.1011	7	1	bottom
f4	47.7649	16.7598	7	1	bottom
f5	30.9158	21.8707	7	1	bottom
f6	0.292184	30.1995	7	1	bottom
f7	0	22.3097	7	1	bottom
f1	0	7.19392	8	1	bottom
f2	0.169687	8.50042	8	1	bottom
f3	23.176	15.2796	8	1	bottom
f4	15.7518	13.9937	8	1	bottom
f5	27.7905	13.4879	8	1	bottom
f6	28.4628	20.307	8	1	bottom
f7	2.48392	32.9681	8	1	bottom
f1	6.33433	16.3666	9	1	bottom
f2	1.67424	25.2313	9	1	bottom
f3	17.5171	18.4561	9	1	bottom
f4	21.5269	17.6818	9	1	bottom
f5	45.3759	23.4264	9	1	bottom
f6	32.8313	31.681	9	1	bottom
f7	0.126393	56.3998	9	1	bottom
f1	0	0	10	1	bottom
f2	22.5786	6.73244	10	1	bottom
f3	7.4012	12.4341	10	1	bottom
f4	29.9918	15.2536	10	1	bottom
f5	35.2019	18.3002	10	1	bottom
f6	19.6604	23.0039	10	1	bottom
f7	4.16093	23.6095	10	1	bottom
f1	0	8.89404	11	1	bottom
f2	19.8793	19.0146	11	1	bottom
f3	26.35	10.4359	11	1	bottom
f4	28.1957	12.5596	11	1	bottom
f5	29.0507	16.5271	11	1	bottom
f6	31.7891	18.2661	11	1	bottom
f7	0.472879	31.1569	11	1	bottom
f1	0	7.43856	12	1	bottom
f2	1.74605	7.85375	12	1	bottom
f3	37.8955	11.8023	12	1	bottom
f4	33.3384	15.8233	12	1	bottom
f5	34.265	14.164	12	1	bottom
f6	16.9276	18.9444	12	1	bottom
f7	0	39.6767	12	1	bottom
f1	0	0	13	1	bottom
f2	8.23966	19.6183	13	1	bottom
f3	7.4526	15.497	13	1	bottom
f4	40.3232	17.737	13	1	bottom
f5	52.0979	15.2522	13	1	bottom
f6	22.1306	19.0845	13	1	bottom
f7	0	27.2338	13	1	bottom
f1	2.76523	46.2395	14	1	bottom
f2	0.560739	32.6614	14	1	bottom
f3	11.6653	23.4909	14	1	bottom
f4	35.2955	21.7523	14	1	bottom
f5	51.1253	21.5752	14	1	bottom
f6	42.2008	30.9282	14	1	bottom
f7	4.7614	54.3786	14	1	bottom
f1	0	16.7448	15	1	bottom
f2	2.70386	29.0314	15	1	bottom
f3	31.6352	24.6394	15	1	bottom
f4	38.8426	23.9001	15	1	bottom
f5	42.373	20.9223	15	1	bottom
f6	22.5965	26.5313	15	1	bottom
f7	1.91317	47.5505	15	1	bottom
f1	0	0	16	1	bottom
f2	9.70079	14.5177	16	1	bottom
f3	7.39588	23.0824	16	1	bottom
f4	33.5662	22.179	16	1	bottom
f5	33.1552	22.3053	16	1	bottom
f6	4.84068	21.0771	16	1	bottom
f7	20.3246	20.6399	16	1	bottom
f1	5.00818	61.7169	1	2	bottom
f2	4.94983	44.4472	1	2	bottom
f3	9.18995	45.2501	1	2	bottom
f4	22.3962	42.8545	1	2	bottom
f5	20.5869	41.6857	1	2	bottom
f6	25.6353	52.137	1	2	bottom
f7	0.94216	73.4839	1	2	bottom
f1	0	96.5173	2	2	bottom
f2	22.2329	58.7136	2	2	bottom
f3	13.4396	47.9555	2	2	bottom
f4	5.964	24.2987	2	2	bottom
f5	24.7264	40.4998	2	2	bottom
f6	32.8721	44.2489	2	2	bottom
f7	1.53243	52.9283	2	2	bottom
f1	0	74.6999	3	2	bottom
f2	1.45318	47.4302	3	2	bottom
f3	0.865034	40.0772	3	2	bottom
f4	11.0146	37.6693	3	2	bottom
f5	17.6533	36.6457	3	2	bottom
f6	25.0625	39.9193	3	2	bottom
f7	0	66.2037	3	2	bottom
f1	0	95.3012	4	2	bottom
f2	6.05544	65.2009	4	2	bottom
f3	7.92369	48.0584	4	2	bottom
f4	1.73431	39.43	4	2	bottom
f5	30.009	40.5996	4	2	bottom
f6	19.5302	52.0791	4	2	bottom
f7	0	72.798	4	2	bottom
f1	1.39806	55.5623	5	2	bottom
f2	21.3461	44.0045	5	2	bottom
f3	5.26668	34.5966	5	2	bottom
f4	25.594	35.7796	5	2	bottom
f5	37.4525	36.2169	5	2	bottom
f6	8.07594	39.9291	5	2	bottom
f7	0	55.5504	5	2	bottom
f1	0	97.2996	6	2	bottom
f2	18.8226	68.9538	6	2	bottom
f3	13.3436	54.9595	6	2	bottom
f4	13.1821	47.6315	6	2	bottom
f5	6.91109	44.8062	6	2	bottom
f6	9.767	62.8591	6	2	bottom
f7	0.0857985	45.0458	6	2	bottom
f1	0	100	7	2	bottom
f2	0.225708	76.5327	7	2	bottom
f3	2.46925	53.3326	7	2	bottom
f4	3.28449	30.0761	7	2	bottom
f5	6.12095	39.0631	7	2	bottom
f6	22.2688	44.1079	7	2	bottom
f7	0	58.9541	7	2	bottom
f1	0.097327	65.7017	8	2	bottom
f2	3.59536	61.3802	8	2	bottom
f3	0.079925	47.6527	8	2	bottom
f4	16.925	67.8584	8	2	bottom
f5	15.8347	35.6538	8	2	bottom
f6	8.29191	38.174	8	2	bottom
f7	6.87664	52.0415	8	2	bottom
f1	0	85.0285	9	2	bottom
f2	4.64991	72.3692	9	2	bottom
f3	1.22789	47.1046	9	2	bottom
f4	24.2001	49.5545	9	2	bottom
f5	20.1717	47.2572	9	2	bottom
f6	7.95545	51.0158	9	2	bottom
f7	1.7768	55.4344	9	2	bottom
f1	0	89.4774	10	2	bottom
f2	1.49774	69.7973	10	2	bottom
f3	6.85092	45.6863	10	2	bottom
f4	27.4599	48.1073	10	2	bottom
f5	44.1322	37.5247	10	2	bottom
f6	17.0962	46.5816	10	2	bottom
f7	0.385542	56.933	10	2	bottom
f1	4.22712	48.2611	11	2	bottom
f2	12.7328	48.8523	11	2	bottom
f3	1.67274	42.9077	11	2	bottom
f4	3.0876	42.0548	11	2	bottom
f5	23.6808	35.0025	11	2	bottom
f6	1.1804	46.9545	11	2	bottom
f7	0	87.0858	11	2	bottom
f1	0.298252	72.9759	12	2	bottom
f2	3.59328	52.1855	12	2	bottom
f3	2.14807	36.4693	12	2	bottom
f4	8.88146	35.9622	12	2	bottom
f5	25.9751	33.8415	12	2	bottom
f6	16.8232	37.5621	12	2	bottom
f7	0	68.4531	12	2	bottom
f1	0.210702	74.8963	13	2	bottom
f2	12.4302	48.7984	13	2	bottom
f3	8.22058	38.9267	13	2	bottom
f4	13.2794	38.3969	13	2	bottom
f5	27.9794	37.5661	13	2	bottom
f6	1.80478	45.2782	13	2	bottom
f7	0	57.3886	13	2	bottom
f1	0	84.777	14	2	bottom
f2	22.8162	61.3407	14	2	bottom
f3	4.89352	46.874	14	2	bottom
f4	15.8209	47.009	14	2	bottom
f5	16.0877	45.7537	14	2	bottom
f6	1.56277	64.5933	14	2	bottom
f7	0	73.7132	14	2	bottom
f1	0	67.2149	15	2	bottom
f2	8.26215	58.213	15	2	bottom
f3	3.38875	47.9778	15	2	bottom
f4	5.04837	53.6367	15	2	bottom
f5	19.1923	42.9302	15	2	bottom
f6	19.8811	42.1051	15	2	bottom
f7	0.0788633	67.4405	15	2	bottom
f1	1.21145	56.8358	16	2	bottom
f2	35.4	45.1062	16	2	bottom
f3	6.16005	41.8753	16	2	bottom
f4	18.1171	45.327	16	2	bottom
f5	15.0276	44.1579	16	2	bottom
f6	9.53465	49.3047	16	2	bottom
f7	10.1846	68.9075	16	2	bottom
f1	0	77.5401	1	3	bottom
f2	12.5865	57.3515	1	3	bottom
f3	5.19301	42.7534	1	3	bottom
f4	4.64384	39.9219	1	3	bottom
f5	23.2732	46.2184	1	3	bottom
f6	23.871	47.1576	1	3	bottom
f7	0	79.2856	1	3	bottom
f9	0	0	1	3	top
f10	16.5572	22.2096	1	3	top
f11	3.53261	22.4031	1	3	top
f12	17.6914	35.3323	1	3	top
f13	22.5761	40.0259	1	3	top
f14	0	56.7803	1	3	top
f15	0	39.2007	1	3	top
f16	0	7.04656	1	3	top
f1	0	60.4189	2	3	bottom
f2	18.5773	42.4456	2	3	bottom
f3	30.6958	24.5968	2	3	bottom
f4	42.9399	28.3313	2	3	bottom
f5	13.2324	35.3238	2	3	bottom
f6	1.51426	55.6307	2	3	bottom
f7	0	96.6293	2	3	bottom
f9	0.0994904	62.9091	2	3	top
f10	42.7537	36.4412	2	3	top
f11	12.6281	33.0056	2	3	top
f12	2.19333	36.2203	2	3	top
f13	8.05302	44.651	2	3	top
f14	11.751	60.3009	2	3	top
f15	0	56.7261	2	3	top
f16	0	18.4615	2	3	top
f1	0	63.0256	3	3	bottom
f2	4.28048	29.2354	3	3	bottom
f3	1.4459	20.5072	3	3	bottom
f4	2.62086	31.6301	3	3	bottom
f5	12.004	35.5266	3	3	bottom
f6	3.87938	50.2821	3	3	bottom
f7	0	84.9855	3	3	bottom
f9	0	0	3	3	top
f10	0	0	3	3	top
f11	0	0	3	3	top
f12	10.3896	16.5011	3	3	top
f13	0	34.1147	3	3	top
f14	0	29.6023	3	3	top
f15	0	0	3	3	top
f16	0	0	3	3	top
f1	0	78.7089	4	3	bottom
f2	1.49867	53.2336	4	3	bottom
f3	11.3737	29.1682	4	3	bottom
f4	35.9445	38.1542	4	3	bottom
f5	20.8786	44.1465	4	3	bottom
f6	0	71.1756	4	3	bottom
f7	0	92.3663	4	3	bottom
f9	14.7361	14.8032	4	3	top
f10	17.9104	38.1685	4	3	top
f11	8.33346	40.0668	4	3	top
f12	16.5555	51.839	4	3	top
f13	17.2167	39.5395	4	3	top
f14	0	9.22652	4	3	top
f15	0	0	4	3	top
f16	0	0	4	3	top
f1	0.289169	65.2324	5	3	bottom
f2	22.1614	40.0143	5	3	bottom
f3	4.37002	36.0902	5	3	bottom
f4	12.489	32.5987	5	3	bottom
f5	18.7885	38.9849	5	3	bottom
f6	1.3628	52.2867	5	3	bottom
f7	0	87.952	5	3	bottom
f9	0	0	5	3	top
f10	0	0	5	3	top
f11	0	0	5	3	top
f12	0	31.5945	5	3	top
f13	0	18.8759	5	3	top
f14	0	8.77044	5	3	top
f15	0	9.29809	5	3	top
f16	0	0	5	3	top
f1	0	78.1464	6	3	bottom
f2	0.218472	46.2367	6	3	bottom
f3	32.5762	22.0276	6	3	bottom
f4	22.0372	16.5079	6	3	bottom
f5	11.1175	21.979	6	3	bottom
f6	4.89465	45.8604	6	3	bottom
f7	0	94.7315	6	3	bottom
f9	9.82375	20.5194	6	3	top
f10	42.7536	30.322	6	3	top
f11	17.0925	39.485	6	3	top
f12	2.21472	38.2764	6	3	top
f13	7.53611	43.083	6	3	top
f14	15.9984	54.4111	6	3	top
f15	8.46934	59.1718	6	3	top
f16	0	48.3347	6	3	top
f1	0	53.7338	7	3	bottom
f2	0.272342	40.981	7	3	bottom
f3	3.13524	33.3858	7	3	bottom
f4	4.84281	34.4143	7	3	bottom
f5	0.254166	45.5729	7	3	bottom
f6	0	83.6556	7	3	bottom
f7	0	92.1096	7	3	bottom
f9	0	0	7	3	top
f10	0	4.35873	7	3	top
f11	0	28.4668	7	3	top
f12	4.32911	35.4509	7	3	top
f13	0.166683	32.587	7	3	top
f14	0	32.7297	7	3	top
f15	0	6.79141	7	3	top
f16	0	0	7	3	top
f1	3.77866	61.0564	8	3	bottom
f2	8.79883	49.3847	8	3	bottom
f3	13.1047	35.6102	8	3	bottom
f4	1.9476	38.334	8	3	bottom
f5	16.8361	51.6752	8	3	bottom
f6	2.52656	74.3207	8	3	bottom
f7	0	94.2613	8	3	bottom
f9	0	0	8	3	top
f10	0	13.9838	8	3	top
f11	0.898484	42.3292	8	3	top
f12	5.99756	49.2329	8	3	top
f13	0.590751	42.2217	8	3	top
f14	0	17.2485	8	3	top
f15	0	0	8	3	top
f16	0	0	8	3	top
f1	12.2174	68.2267	9	3	bottom
f2	6.47528	41.0795	9	3	bottom
f3	0.979549	27.4546	9	3	bottom
f4	10.06	14.7499	9	3	bottom
f5	48.0237	20.9422	9	3	bottom
f6	6.04447	54.3803	9	3	bottom
f7	0	93.1207	9	3	bottom
f9	0	0	9	3	top
f10	27.5218	13.0636	9	3	top
f11	23.9846	30.2291	9	3	top
f12	15.5941	34.4577	9	3	top
f13	20.7451	49.1527	9	3	top
f14	0	58.3985	9	3	top
f15	0	18.9888	9	3	top
f16	0	0	9	3	top
f1	0	56.2826	10	3	bottom
f2	11.7677	31.3921	10	3	bottom
f3	4.4688	15.8291	10	3	bottom
f4	2.69941	17.029	10	3	bottom
f5	19.8407	24.5458	10	3	bottom
f6	3.92247	66.5625	10	3	bottom
f7	0	94.0796	10	3	bottom
f9	0	0	10	3	top
f10	0	40.1586	10	3	top
f11	5.36638	34.5366	10	3	top
f12	17.9123	48.1574	10	3	top
f13	0.865232	56.3111	10	3	top
f14	0	1.69756	10	3	top
f15	0	0	10	3	top
f16	0	0	10	3	top
f1	0	90.3899	11	3	bottom
f2	3.18861	55.1795	11	3	bottom
f3	0.404192	35.1086	11	3	bottom
f4	9.59732	36.0525	11	3	bottom
f5	20.2531	42.2355	11	3	bottom
f6	5.13366	44.5201	11	3	bottom
f7	0.0808488	63.4734	11	3	bottom
f9	0	0	11	3	top
f10	0	0	11	3	top
f11	0	26.7555	11	3	top
f12	1.05795	37.3058	11	3	top
f13	1.30136	34.2342	11	3	top
f14	0	28.3619	11	3	top
f15	0	3.43899	11	3	top
f16	0	0	11	3	top
f1	0	74.0074	12	3	bottom
f2	10.0027	43.5043	12	3	bottom
f3	8.84243	33.1967	12	3	bottom
f4	12.1968	39.2228	12	3	bottom
f5	19.5658	43.377	12	3	bottom
f6	0	57.8392	12	3	bottom
f7	0	81.2704	12	3	bottom
f9	0	0	12	3	top
f10	10.1262	13.2673	12	3	top
f11	8.00322	20.8974	12	3	top
f12	6.81068	31.6977	12	3	top
f13	11.2797	33.6835	12	3	top
f14	19.8838	21.2877	12	3	top
f15	0	0	12	3	top
f16	0	0	12	3	top
f1	0	83.0264	13	3	bottom
f2	0.222595	60.0397	13	3	bottom
f3	1.4335	40.7643	13	3	bottom
f4	5.16204	38.5719	13	3	bottom
f5	9.25577	38.9904	13	3	bottom
f6	8.44639	61.3064	13	3	bottom
f7	0	93.6566	13	3	bottom
f9	0	0	13	3	top
f10	0	0	13	3	top
f11	0	0	13	3	top
f12	0	0	13	3	top
f13	0	5.61997	13	3	top
f14	0	0	13	3	top
f15	0	0	13	3	top
f16	0	0	13	3	top
f1	0	77.3084	14	3	bottom
f2	0	58.481	14	3	bottom
f3	12.2296	26.2475	14	3	bottom
f4	3.79657	16.278	14	3	bottom
f5	25.288	18.3477	14	3	bottom
f6	11.3367	22.0078	14	3	bottom
f7	0	87.0724	14	3	bottom
f9	0	0	14	3	top
f10	0	0	14	3	top
f11	0	46.7212	14	3	top
f12	8.2984	47.606	14	3	top
f13	10.7028	47.5075	14	3	top
f14	2.67135	61.3806	14	3	top
f15	0	0	14	3	top
f16	0	0	14	3	top
f1	0	68.5689	15	3	bottom
f2	11.3523	52.7796	15	3	bottom
f3	22.2255	44.7001	15	3	bottom
f4	17.4012	42.1121	15	3	bottom
f5	20.8485	67.8048	15	3	bottom
f6	12.9975	56.4584	15	3	bottom
f7	0	89.3536	15	3	bottom
f9	0	0	15	3	top
f10	31.3022	20.5341	15	3	top
f11	3.80663	39.8394	15	3	top
f12	1.00722	32.2944	15	3	top
f13	2.17966	42.7921	15	3	top
f14	15.3105	41.5096	15	3	top
f15	0	22.472	15	3	top
f16	0	0	15	3	top
f1	0	71.5234	16	3	bottom
f2	6.10106	53.7427	16	3	bottom
f3	12.335	37.0623	16	3	bottom
f4	8.21129	21.4206	16	3	bottom
f5	4.1321	24.7052	16	3	bottom
f6	19.8633	30.0293	16	3	bottom
f7	5.34394	64.7858	16	3	bottom
f9	0	0	16	3	top
f10	0	0	16	3	top
f11	0.165405	14.4992	16	3	top
f12	1.22651	19.6193	16	3	top
f13	4.27891	36.5289	16	3	top
f14	0	38.7098	16	3	top
f15	0	14.3273	16	3	top
f16	0	0	16	3	top
f1	0	68.3673	1	4	bottom
f2	17.8629	31.723	1	4	bottom
f3	34.119	20.4878	1	4	bottom
f4	33.8996	16.826	1	4	bottom
f5	45.1523	16.6061	1	4	bottom
f6	36.9198	20.9331	1	4	bottom
f7	0	52.9735	1	4	bottom
f9	0	29.4308	1	4	top
f10	7.79506	35.7659	1	4	top
f11	11.4558	33.6696	1	4	top
f12	8.64656	33.4488	1	4	top
f13	11.0839	41.8586	1	4	top
f14	13.0031	54.7843	1	4	top
f15	0	60.0427	1	4	top
f16	0	26.7322	1	4	top
f1	0	33.3058	2	4	bottom
f2	23.5662	7.6007	2	4	bottom
f3	25.5373	2.81557	2	4	bottom
f4	13.6235	19.1631	2	4	bottom
f5	41.669	4.71323	2	4	bottom
f6	16.4183	5.86493	2	4	bottom
f7	0	86.2254	2	4	bottom
f9	5.95343	53.9409	2	4	top
f10	1.41758	23.3273	2	4	top
f11	21.9433	26.0073	2	4	top
f12	30.9577	26.5211	2	4	top
f13	21.6814	33.538	2	4	top
f14	16.6651	53.4779	2	4	top
f15	0	80.5178	2	4	top
f16	0	46.2872	2	4	top
f1	0	47.6382	3	4	bottom
f2	24.2495	17.8045	3	4	bottom
f3	30.403	14.019	3	4	bottom
f4	37.8722	15.0235	3	4	bottom
f5	11.5819	16.9091	3	4	bottom
f6	29.8285	28.0262	3	4	bottom
f7	0	77.028	3	4	bottom
f9	0	0	3	4	top
f10	0	0	3	4	top
f11	4.51767	6.9396	3	4	top
f12	11.8091	24.0736	3	4	top
f13	0	38.7334	3	4	top
f14	0	30.6675	3	4	top
f15	0	0	3	4	top
f16	0	0	3	4	top
f1	0	69.5261	4	4	bottom
f2	2.02207	43.3946	4	4	bottom
f3	44.8418	15.5464	4	4	bottom
f4	3.54304	16.0288	4	4	bottom
f5	29.1497	24.052	4	4	bottom
f6	1.23903	63.4906	4	4	bottom
f7	0	73.608	4	4	bottom
f9	0.723043	12.536	4	4	top
f10	0.529975	39.5567	4	4	top
f11	11.9809	16.0802	4	4	top
f12	6.64993	42.5714	4	4	top
f13	12.8929	41.9006	4	4	top
f14	2.97366	19.3826	4	4	top
f15	18.202	0	4	4	top
f16	0	0	4	4	top
f1	0	51.061	5	4	bottom
f2	6.47663	14.6466	5	4	bottom
f3	37.9176	3.3366	5	4	bottom
f4	21.7994	2.73191	5	4	bottom
f5	27.791	8.34351	5	4	bottom
f6	49.3833	17.0386	5	4	bottom
f7	0.945491	61.5947	5	4	bottom
f9	0	0	5	4	top
f10	0.461059	0	5	4	top
f11	44.743	10.2311	5	4	top
f12	17.6013	52.4466	5	4	top
f13	5.34425	67.309	5	4	top
f14	0	38.5287	5	4	top
f15	0	6.85228	5	4	top
f16	0	0	5	4	top
f1	0	59.7732	6	4	bottom
f2	8.75569	10.7313	6	4	bottom
f3	23.9307	0	6	4	bottom
f4	8.30625	2.1409	6	4	bottom
f5	42.3585	2.67011	6	4	bottom
f6	47.3045	10.1387	6	4	bottom
f7	0	76.9078	6	4	bottom
f9	17.8978	34.2902	6	4	top
f10	14.7345	24.1924	6	4	top
f11	13.05	22.5231	6	4	top
f12	26.643	26.2871	6	4	top
f13	22.7522	41.8611	6	4	top
f14	3.79587	48.9054	6	4	top
f15	3.72879	72.5454	6	4	top
f16	0	64.0607	6	4	top
f1	0	56.8387	7	4	bottom
f2	28.7106	22.4184	7	4	bottom
f3	33.5827	15.509	7	4	bottom
f4	33.0681	14.3994	7	4	bottom
f5	31.5474	19.9308	7	4	bottom
f6	2.68356	72.5053	7	4	bottom
f7	0	88.5409	7	4	bottom
f9	0	0	7	4	top
f10	0	0	7	4	top
f11	6.0349	28.2597	7	4	top
f12	4.98332	51.5982	7	4	top
f13	4.98476	46.2385	7	4	top
f14	0	28.2018	7	4	top
f15	0	0	7	4	top
f16	0	0	7	4	top
f1	0	48.5764	8	4	bottom
f2	9.93569	32.8754	8	4	bottom
f3	17.2116	24.8222	8	4	bottom
f4	29.4743	26.6545	8	4	bottom
f5	6.6696	33.939	8	4	bottom
f6	13.1246	52.2536	8	4	bottom
f7	0	91.3538	8	4	bottom
f9	0	0	8	4	top
f10	19.7117	2.76073	8	4	top
f11	5.17203	38.2255	8	4	top
f12	4.0557	52.8839	8	4	top
f13	7.9119	44.0659	8	4	top
f14	0	20.1684	8	4	top
f15	0	0	8	4	top
f16	0	0	8	4	top
f1	0	43.0248	9	4	bottom
f2	36.6062	6.96377	9	4	bottom
f3	25.2015	3.38492	9	4	bottom
f4	42.8652	0.915514	9	4	bottom
f5	34.2368	7.56774	9	4	bottom
f6	33.4055	12.5565	9	4	bottom
f7	0	71.0269	9	4	bottom
f9	0.531214	53.9119	9	4	top
f10	17.7749	37.9125	9	4	top
f11	4.4126	31.7975	9	4	top
f12	17.163	29.2562	9	4	top
f13	4.56375	41.8474	9	4	top
f14	0.0862875	75.5361	9	4	top
f15	0	37.7152	9	4	top
f16	0	0	9	4	top
f1	0	31.2411	10	4	bottom
f2	20.7628	9.23554	10	4	bottom
f3	44.9282	4.68649	10	4	bottom
f4	44.5128	5.02886	10	4	bottom
f5	5.27439	11.341	10	4	bottom
f6	19.4364	27.9137	10	4	bottom
f7	0	76.223	10	4	bottom
f9	0	0	10	4	top
f10	30.9461	26.8076	10	4	top
f11	12.5727	28.1983	10	4	top
f12	6.58222	24.8403	10	4	top
f13	13.1995	44.1009	10	4	top
f14	0	43.1569	10	4	top
f15	0	0	10	4	top
f16	0	0	10	4	top
f1	0	71.3554	11	4	bottom
f2	9.68543	63.2988	11	4	bottom
f3	35.3436	15.0362	11	4	bottom
f4	25.2678	9.49428	11	4	bottom
f5	40.7974	12.7861	11	4	bottom
f6	39.9526	22.3533	11	4	bottom
f7	11.3792	46.4612	11	4	bottom
f9	0	0	11	4	top
f10	0	0	11	4	top
f11	0.015864	25.6666	11	4	top
f12	8.71604	54.4973	11	4	top
f13	0	59.6334	11	4	top
f14	0	42.878	11	4	top
f15	0	12.1534	11	4	top
f16	0	0	11	4	top
f1	0	51.2275	12	4	bottom
f2	20.843	26.8896	12	4	bottom
f3	46.2835	16.9286	12	4	bottom
f4	37.4231	15.6858	12	4	bottom
f5	40.7411	14.2501	12	4	bottom
f6	14.8093	20.1364	12	4	bottom
f7	0	53.7593	12	4	bottom
f9	1.16804	1.26238	12	4	top
f10	17.6364	26.5729	12	4	top
f11	34.3027	33.4715	12	4	top
f12	23.3239	39.0244	12	4	top
f13	0.847617	46.3825	12	4	top
f14	0.17651	44.9309	12	4	top
f15	8.86058	32.7353	12	4	top
f16	0	0	12	4	top
f1	0	78.8083	13	4	bottom
f2	3.63411	59.9639	13	4	bottom
f3	13.4126	46.6699	13	4	bottom
f4	13.1574	39.4274	13	4	bottom
f5	1.90532	50.1458	13	4	bottom
f6	2.34056	66.2014	13	4	bottom
f7	0	92.1839	13	4	bottom
f9	0	0	13	4	top
f10	0	0	13	4	top
f11	0	0	13	4	top
f12	0	0	13	4	top
f13	0	19.0684	13	4	top
f14	0	11.3379	13	4	top
f15	0	0	13	4	top
f16	0	0	13	4	top
f1	0	60.1287	14	4	bottom
f2	3.15549	29.4146	14	4	bottom
f3	4.48712	7.3981	14	4	bottom
f4	46.4636	5.05939	14	4	bottom
f5	14.8521	7.28754	14	4	bottom
f6	35.1225	14.5151	14	4	bottom
f7	0	56.9263	14	4	bottom
f9	0	0	14	4	top
f10	5.76262	26.081	14	4	top
f11	19.0769	48.9788	14	4	top
f12	19.8784	54.6286	14	4	top
f13	1.13721	71.005	14	4	top
f14	0.0498194	59.0626	14	4	top
f15	0	36.8357	14	4	top
f16	0	0	14	4	top
f1	0	46.4744	15	4	bottom
f2	13.413	25.2597	15	4	bottom
f3	26.4947	15.2151	15	4	bottom
f4	37.2055	16.4655	15	4	bottom
f5	26.2837	19.4679	15	4	bottom
f6	21.1059	33.1581	15	4	bottom
f7	0	78.2001	15	4	bottom
f9	2.12325	14.6066	15	4	top
f10	0.910644	35.3979	15	4	top
f11	27.8948	44.5376	15	4	top
f12	28.8733	36.1594	15	4	top
f13	12.2701	46.8067	15	4	top
f14	10.9669	45.7066	15	4	top
f15	0	30.5188	15	4	top
f16	0	0	15	4	top
f1	0	63.8786	16	4	bottom
f2	3.1681	36.8984	16	4	bottom
f3	18.5778	14.6823	16	4	bottom
f4	56.1824	7.96152	16	4	bottom
f5	36.1984	10.1523	16	4	bottom
f6	11.8901	13.4007	16	4	bottom
f7	0.103601	51.8174	16	4	bottom
f9	0	0	16	4	top
f10	0.601022	1.2466	16	4	top
f11	34.5646	17.6897	16	4	top
f12	24.8767	19.3389	16	4	top
f13	24.3778	29.1502	16	4	top
f14	13.4723	40.4617	16	4	top
f15	0	15.7447	16	4	top
f16	0	0	16	4	top
f1	0	63.635	1	5	bottom
f2	16.0448	26.927	1	5	bottom
f3	24.0111	19.1712	1	5	bottom
f4	23.3262	17.0604	1	5	bottom
f5	36.736	16.7805	1	5	bottom
f6	26.2123	19.789	1	5	bottom
f7	0	39.2388	1	5	bottom
f9	0	44.6366	1	5	top
f10	0.988447	36.9785	1	5	top
f11	3.52449	34.9097	1	5	top
f12	2.42397	32.5987	1	5	top
f13	3.53887	38.6623	1	5	top
f14	0.785451	51.7892	1	5	top
f15	0	67.2353	1	5	top
f16	0	30.8101	1	5	top
f1	0	64.7148	2	5	bottom
f2	6.81846	5.14926	2	5	bottom
f3	14.1573	6.77705	2	5	bottom
f4	20.046	9.25993	2	5	bottom
f5	37.3275	11.337	2	5	bottom
f6	3.84472	13.7352	2	5	bottom
f7	0	74.2775	2	5	bottom
f9	0	61.9027	2	5	top
f10	0	39.3256	2	5	top
f11	13.1996	37.3575	2	5	top
f12	3.12469	69.6689	2	5	top
f13	2.55947	58.2361	2	5	top
f14	4.48975	69.8995	2	5	top
f15	0	91.6202	2	5	top
f16	0	56.2847	2	5	top
f1	0	38.0336	3	5	bottom
f2	7.14623	16.0834	3	5	bottom
f3	8.61693	8.60743	3	5	bottom
f4	19.6464	13.4254	3	5	bottom
f5	23.4556	15.56	3	5	bottom
f6	18.5542	25.02	3	5	bottom
f7	0	74.0817	3	5	bottom
f9	0	0	3	5	top
f10	0	0	3	5	top
f11	0.21039	10.6313	3	5	top
f12	0.261122	35.3994	3	5	top
f13	0.388499	44.796	3	5	top
f14	0	31.2946	3	5	top
f15	0	0	3	5	top
f16	0	0	3	5	top
f1	0	67.5531	4	5	bottom
f2	0	40.276	4	5	bottom
f3	40.0397	28.2484	4	5	bottom
f4	2.25664	11.1454	4	5	bottom
f5	27.6316	20.3143	4	5	bottom
f6	0	61.7334	4	5	bottom
f7	0	92.3663	4	5	bottom
f9	0	14.2626	4	5	top
f10	0	43.5108	4	5	top
f11	9.91113	44.8164	4	5	top
f12	1.90048	53.9805	4	5	top
f13	4.91131	48.5777	4	5	top
f14	0.860594	25.4878	4	5	top
f15	0	4.50933	4	5	top
f16	0	0	4	5	top
f1	0	42.2382	5	5	bottom
f2	2.78138	14.0476	5	5	bottom
f3	31.1283	6.61206	5	5	bottom
f4	8.88845	4.12777	5	5	bottom
f5	12.6761	5.6598	5	5	bottom
f6	15.899	15.5609	5	5	bottom
f7	2.24653	53.366	5	5	bottom
f9	0	1.07881	5	5	top
f10	1.74432	8.0729	5	5	top
f11	39.6327	19.6727	5	5	top
f12	13.1407	58.8083	5	5	top
f13	0	74.0496	5	5	top
f14	0	39.0699	5	5	top
f15	0	92.7193	5	5	top
f16	0	0	5	5	top
f1	0	56.1241	6	5	bottom
f2	8.59718	11.162	6	5	bottom
f3	15.414	10.2241	6	5	bottom
f4	11.2854	1.17812	6	5	bottom
f5	33.647	9.54147	6	5	bottom
f6	27.348	16.9223	6	5	bottom
f7	0	70.9258	6	5	bottom
f9	0	55.0882	6	5	top
f10	1.53273	37.836	6	5	top
f11	14.8803	31.7591	6	5	top
f12	0.568993	67.7088	6	5	top
f13	0	70.2289	6	5	top
f14	0	51.8222	6	5	top
f15	0	89.8006	6	5	top
f16	0	46.7033	6	5	top
f1	0	48.2365	7	5	bottom
f2	22.963	19.1354	7	5	bottom
f3	30.7658	7.43436	7	5	bottom
f4	24.0279	10.5092	7	5	bottom
f5	30.9671	15.8342	7	5	bottom
f6	1.56129	58.7032	7	5	bottom
f7	0	80.2637	7	5	bottom
f9	0	0	7	5	top
f10	0	23.3847	7	5	top
f11	0.289604	38.1223	7	5	top
f12	0.0725732	66.4685	7	5	top
f13	0	56.4819	7	5	top
f14	0	26.5439	7	5	top
f15	0	1.83672	7	5	top
f16	0	0	7	5	top
f1	0	56.1487	8	5	bottom
f2	2.06802	40.0139	8	5	bottom
f3	17.4085	27.3004	8	5	bottom
f4	20.1367	21.7985	8	5	bottom
f5	4.97685	24.8702	8	5	bottom
f6	6.27473	56.8911	8	5	bottom
f7	0	88.2477	8	5	bottom
f9	0	0	8	5	top
f10	3.90233	3.13816	8	5	top
f11	0.954766	39.849	8	5	top
f12	1.12338	47.7663	8	5	top
f13	1.57921	42.1251	8	5	top
f14	0	19.3011	8	5	top
f15	0	0	8	5	top
f16	0	0	8	5	top
f1	0	26.8295	9	5	bottom
f2	20.6903	6.34489	9	5	bottom
f3	19.8029	2.82308	9	5	bottom
f4	32.269	0.624691	9	5	bottom
f5	16.2005	0.881134	9	5	bottom
f6	31.7827	7.9905	9	5	bottom
f7	0	47.4182	9	5	bottom
f9	0	23.7425	9	5	top
f10	7.60891	31.9769	9	5	top
f11	6.00677	27.9244	9	5	top
f12	11.4459	23.9382	9	5	top
f13	2.02922	39.6618	9	5	top
f14	0	70.0418	9	5	top
f15	0	40.4937	9	5	top
f16	0	0	9	5	top
f1	0	9.41342	10	5	bottom
f2	0	4.58383	10	5	bottom
f3	0	4.74135	10	5	bottom
f4	0	6.3405	10	5	bottom
f5	0	9.57063	10	5	bottom
f6	0	17.2064	10	5	bottom
f7	0	71.2763	10	5	bottom
f9	0	8.67898	10	5	top
f10	0	38.3391	10	5	top
f11	0	30.6548	10	5	top
f12	0	23.9249	10	5	top
f13	0	43.5668	10	5	top
f14	0	53.5459	10	5	top
f15	0	4.03012	10	5	top
f16	0	0	10	5	top
f1	0	72.7979	11	5	bottom
f2	14.4045	30.4328	11	5	bottom
f3	40.0333	11.361	11	5	bottom
f4	21.618	3.76646	11	5	bottom
f5	14.0521	3.04838	11	5	bottom
f6	42.9146	18.1811	11	5	bottom
f7	9.45168	37.3819	11	5	bottom
f9	0	0	11	5	top
f10	0	0	11	5	top
f11	9.0097	21.7771	11	5	top
f12	9.75504	55.4107	11	5	top
f13	2.43163	63.4227	11	5	top
f14	0	44.3796	11	5	top
f15	0	9.63601	11	5	top
f16	0	0	11	5	top
f1	0	39.8819	12	5	bottom
f2	9.96376	17.6512	12	5	bottom
f3	19.226	13.7439	12	5	bottom
f4	27.7587	10.1443	12	5	bottom
f5	32.5716	7.94471	12	5	bottom
f6	16.5633	15.46	12	5	bottom
f7	0.126525	36.341	12	5	bottom
f9	0	30.8291	12	5	top
f10	8.63607	36.2107	12	5	top
f11	24.3915	34.715	12	5	top
f12	31.5716	38.727	12	5	top
f13	0.62191	52.5256	12	5	top
f14	0.182582	51.8875	12	5	top
f15	0.132482	47.3543	12	5	top
f16	0	24.4608	12	5	top
f1	0	67.555	13	5	bottom
f2	10.2317	46.7544	13	5	bottom
f3	25.6846	36.0868	13	5	bottom
f4	17.4795	25.9684	13	5	bottom
f5	19.7942	39.5668	13	5	bottom
f6	12.3169	49.9176	13	5	bottom
f7	0	78.6083	13	5	bottom
f9	0	0	13	5	top
f10	0	0	13	5	top
f11	0	0	13	5	top
f12	0	0	13	5	top
f13	0	5.39552	13	5	top
f14	0	8.49018	13	5	top
f15	0	0	13	5	top
f16	0	0	13	5	top
f1	0	42.1162	14	5	bottom
f2	4.62446	20.7342	14	5	bottom
f3	18.6411	4.2716	14	5	bottom
f4	32.788	3.43285	14	5	bottom
f5	17.889	5.36727	14	5	bottom
f6	33.8339	5.41811	14	5	bottom
f7	2.20529	37.9963	14	5	bottom
f9	0	0	14	5	top
f10	5.38363	26.7015	14	5	top
f11	11.1029	38.8355	14	5	top
f12	16.7388	49.3341	14	5	top
f13	0.473656	60.6649	14	5	top
f14	1.81351	61.4404	14	5	top
f15	0	44.2048	14	5	top
f16	0	0	14	5	top
f1	0	44.4266	15	5	bottom
f2	3.00868	10.2272	15	5	bottom
f3	15.9749	6.74421	15	5	bottom
f4	27.0959	14.7627	15	5	bottom
f5	17.8226	9.84136	15	5	bottom
f6	15.9201	28.7859	15	5	bottom
f7	0	72.1159	15	5	bottom
f9	0	46.1276	15	5	top
f10	3.02812	42.9531	15	5	top
f11	23.9372	42.2126	15	5	top
f12	21.0458	47.1335	15	5	top
f13	18.1428	52.8282	15	5	top
f14	1.22405	52.924	15	5	top
f15	0	34.4624	15	5	top
f16	0	4.04097	15	5	top
f1	0	58.5897	16	5	bottom
f2	4.06496	32.5067	16	5	bottom
f3	8.67907	8.24178	16	5	bottom
f4	26.3119	9.46522	16	5	bottom
f5	22.6846	3.39626	16	5	bottom
f6	12.51	14.5805	16	5	bottom
f7	4.86425	52.3328	16	5	bottom
f9	0.995686	0	16	5	top
f10	5.46545	6.07354	16	5	top
f11	27.7139	23.2438	16	5	top
f12	14.5099	28.2109	16	5	top
f13	14.6744	29.7215	16	5	top
f14	2.92029	34.9668	16	5	top
f15	0	14.3614	16	5	top
f16	0	0	16	5	top
f1	0	62.0005	1	6	bottom
f2	24.05	30.239	1	6	bottom
f3	16.7973	25.5676	1	6	bottom
f4	19.1251	21.7132	1	6	bottom
f5	16.4215	27.2678	1	6	bottom
f6	3.32765	33.0954	1	6	bottom
f7	0	52.4726	1	6	bottom
f9	0	53.7742	1	6	top
f10	0	78.3871	1	6	top
f11	0	63.2285	1	6	top
f12	0	72.3235	1	6	top
f13	0	84.1064	1	6	top
f14	0	73.4688	1	6	top
f15	0	70.9042	1	6	top
f16	0	33.3222	1	6	top
f1	0	33.1672	2	6	bottom
f2	0	29.8776	2	6	bottom
f3	5.75215	23.5114	2	6	bottom
f4	11.8376	19.9073	2	6	bottom
f5	12.99	31.0052	2	6	bottom
f6	2.1307	56.1725	2	6	bottom
f7	0	82.7607	2	6	bottom
f9	0	78.7087	2	6	top
f10	0	92.8077	2	6	top
f11	0	78.8932	2	6	top
f12	0	93.6514	2	6	top
f13	0	96.598	2	6	top
f14	0	93.49	2	6	top
f15	0	93.6735	2	6	top
f16	0	59.0144	2	6	top
f1	0	30.1019	3	6	bottom
f2	0	16.2818	3	6	bottom
f3	0.0172026	16.1943	3	6	bottom
f4	5.58469	20.7831	3	6	bottom
f5	0	23.5134	3	6	bottom
f6	0.179114	30.8687	3	6	bottom
f7	0	71.4885	3	6	bottom
f9	0	0	3	6	top
f10	0	0	3	6	top
f11	0	11.9702	3	6	top
f12	0	37.8949	3	6	top
f13	0	49.9786	3	6	top
f14	0	34.677	3	6	top
f15	0	0	3	6	top
f16	0	0	3	6	top
f1	0	52.1523	4	6	bottom
f2	0	39.7896	4	6	bottom
f3	26.1329	12.1776	4	6	bottom
f4	16.242	14.9531	4	6	bottom
f5	7.64594	20.2645	4	6	bottom
f6	0	60.3762	4	6	bottom
f7	0	77.648	4	6	bottom
f9	0	29.6356	4	6	top
f10	0	69.3131	4	6	top
f11	0	61.5578	4	6	top
f12	0	75.3183	4	6	top
f13	0	69.5791	4	6	top
f14	0	50.5268	4	6	top
f15	0	32.3913	4	6	top
f16	0	0	4	6	top
f1	0	43.167	5	6	bottom
f2	22.2585	17.9782	5	6	bottom
f3	38.9412	14.9633	5	6	bottom
f4	2.14789	12.7549	5	6	bottom
f5	0	18.3165	5	6	bottom
f6	0	31.0706	5	6	bottom
f7	0	55.8763	5	6	bottom
f9	0	33.6039	5	6	top
f10	19.5073	37.8692	5	6	top
f11	9.19491	46.2953	5	6	top
f12	0	82.4292	5	6	top
f13	0	81.9947	5	6	top
f14	0	21.1726	5	6	top
f15	0	6.29107	5	6	top
f16	0	0	5	6	top
f1	0	57.8438	6	6	bottom
f2	0	41.9771	6	6	bottom
f3	0.218984	28.3235	6	6	bottom
f4	18.5267	25.5466	6	6	bottom
f5	11.4091	30.6832	6	6	bottom
f6	30.2324	38.6326	6	6	bottom
f7	0	77.7102	6	6	bottom
f9	0	71.6193	6	6	top
f10	0	88.4048	6	6	top
f11	6.53899	67.887	6	6	top
f12	0	94.4683	6	6	top
f13	0	95.2626	6	6	top
f14	0	94.2222	6	6	top
f15	0	94.9596	6	6	top
f16	0	50.7261	6	6	top
f1	0	49.2069	7	6	bottom
f2	14.85	28.506	7	6	bottom
f3	7.4485	24.8985	7	6	bottom
f4	28.0468	25.1733	7	6	bottom
f5	3.43283	37.5171	7	6	bottom
f6	0	60.3631	7	6	bottom
f7	0	69.3077	7	6	bottom
f9	0	0	7	6	top
f10	0	45.6625	7	6	top
f11	0	78.9425	7	6	top
f12	0	84.7459	7	6	top
f13	0	74.5166	7	6	top
f14	0	36.7825	7	6	top
f15	0	0	7	6	top
f16	0	0	7	6	top
f1	0	54.8054	8	6	bottom
f2	0.755871	41.4399	8	6	bottom
f3	13.0268	24.4666	8	6	bottom
f4	0.169659	23.9382	8	6	bottom
f5	27.9752	32.7774	8	6	bottom
f6	0	59.5932	8	6	bottom
f7	0	86.6463	8	6	bottom
f9	0	0	8	6	top
f10	0	11.9465	8	6	top
f11	0	43.7208	8	6	top
f12	0	50.6382	8	6	top
f13	0	44.3182	8	6	top
f14	0	17.9348	8	6	top
f15	0	0	8	6	top
f16	0	0	8	6	top
f1	0	30.5855	9	6	bottom
f2	12.4541	11.9142	9	6	bottom
f3	24.029	9.76407	9	6	bottom
f4	18.0817	5.59342	9	6	bottom
f5	14.7689	10.4668	9	6	bottom
f6	6.97257	20.4137	9	6	bottom
f7	0	65.7026	9	6	bottom
f9	0	37.9855	9	6	top
f10	0	68.015	9	6	top
f11	9.1946	58.7499	9	6	top
f12	4.74269	60.1287	9	6	top
f13	0.996204	64.7433	9	6	top
f14	0	87.8307	9	6	top
f15	0	43.2412	9	6	top
f16	0	0	9	6	top
f1	0	10.6898	10	6	bottom
f2	11.3927	13.8014	10	6	bottom
f3	30.4834	9.07779	10	6	bottom
f4	15.3063	19.0655	10	6	bottom
f5	18.7955	19.1111	10	6	bottom
f6	0	22.1489	10	6	bottom
f7	0	60.7141	10	6	bottom
f9	0	7.72363	10	6	top
f10	0	41.1834	10	6	top
f11	0	29.0853	10	6	top
f12	0	23.9169	10	6	top
f13	0	40.0295	10	6	top
f14	0	53.6825	10	6	top
f15	0	0	10	6	top
f16	0	0	10	6	top
f1	0	67.9911	11	6	bottom
f2	13.8472	30.1484	11	6	bottom
f3	17.687	16.0181	11	6	bottom
f4	25.6251	13.6894	11	6	bottom
f5	10.6369	17.2913	11	6	bottom
f6	5.83848	31.851	11	6	bottom
f7	21.7927	45.5536	11	6	bottom
f9	0	0	11	6	top
f10	0	0	11	6	top
f11	0	34.4453	11	6	top
f12	0	60.7104	11	6	top
f13	0	71.4484	11	6	top
f14	0	54.1006	11	6	top
f15	0	10.2141	11	6	top
f16	0	0	11	6	top
f1	0	39.5529	12	6	bottom
f2	0.763334	24.813	12	6	bottom
f3	12.9715	18.9971	12	6	bottom
f4	17.8689	24.0148	12	6	bottom
f5	1.63338	18.6424	12	6	bottom
f6	26.8211	26.8043	12	6	bottom
f7	0	57.4022	12	6	bottom
f9	0	48.859	12	6	top
f10	0	86.9324	12	6	top
f11	5.34085	87.0379	12	6	top
f12	21.7313	60.681	12	6	top
f13	20.451	69.7257	12	6	top
f14	3.1174	85.9487	12	6	top
f15	0	89.0478	12	6	top
f16	0	56.9703	12	6	top
f1	0	63.1041	13	6	bottom
f2	13.9648	45.6278	13	6	bottom
f3	3.04399	39.657	13	6	bottom
f4	9.55629	35.0713	13	6	bottom
f5	36.0418	38.7543	13	6	bottom
f6	18.2505	51.9845	13	6	bottom
f7	0	80.9365	13	6	bottom
f9	0	0	13	6	top
f10	0	0	13	6	top
f11	0	0	13	6	top
f12	0	0	13	6	top
f13	0	16.6155	13	6	top
f14	0	8.89962	13	6	top
f15	0	0	13	6	top
f16	0	0	13	6	top
f1	0	37.1248	14	6	bottom
f2	0	21.3097	14	6	bottom
f3	34.3277	6.64354	14	6	bottom
f4	47.0442	3.94879	14	6	bottom
f5	22.1892	5.30017	14	6	bottom
f6	2.1497	11.7529	14	6	bottom
f7	0	39.3319	14	6	bottom
f9	0	0	14	6	top
f10	0	60.4923	14	6	top
f11	0	51.1749	14	6	top
f12	8.70796	56.3262	14	6	top
f13	0	64.8795	14	6	top
f14	0	64.721	14	6	top
f15	0	51.228	14	6	top
f16	0	0	14	6	top
f1	0	45.2303	15	6	bottom
f2	22.1966	22.6511	15	6	bottom
f3	29.6317	12.413	15	6	bottom
f4	3.99388	17.9945	15	6	bottom
f5	0.681607	21.1827	15	6	bottom
f6	3.95542	39.0488	15	6	bottom
f7	0	72.4584	15	6	bottom
f9	0	48.1222	15	6	top
f10	2.95131	10.5691	15	6	top
f11	20.2849	61.0469	15	6	top
f12	16.2846	63.9813	15	6	top
f13	12.2105	66.9698	15	6	top
f14	0	74.8712	15	6	top
f15	0	60.7501	15	6	top
f16	0	14.1392	15	6	top
f1	0	62.3783	16	6	bottom
f2	2.66751	30.4287	16	6	bottom
f3	24.503	18.8631	16	6	bottom
f4	36.4388	11.7931	16	6	bottom
f5	37.1903	15.4698	16	6	bottom
f6	21.8194	17.1962	16	6	bottom
f7	0.654719	54.2588	16	6	bottom
f9	0	4.60699	16	6	top
f10	0.0161051	31.7337	16	6	top
f11	3.45816	45.3199	16	6	top
f12	4.19013	55.2052	16	6	top
f13	0.552056	58.1354	16	6	top
f14	0	61.7987	16	6	top
f15	0	14.7677	16	6	top
f16	0	0	16	6	top
f1	0	61.6535	1	7	bottom
f2	18.7344	49.4452	1	7	bottom
f3	19.7705	39.9916	1	7	bottom
f4	14.3098	32.9948	1	7	bottom
f5	23.3418	33.5105	1	7	bottom
f6	27.0509	36.0678	1	7	bottom
f7	0	64.9075	1	7	bottom
f9	0	49.7695	1	7	top
f10	0	81.0774	1	7	top
f11	0	83.6923	1	7	top
f12	0	83.3087	1	7	top
f13	0	81.5509	1	7	top
f14	0	82.9647	1	7	top
f15	0	62.8955	1	7	top
f16	0	27.157	1	7	top
f1	0	46.4468	2	7	bottom
f2	23.7806	26.2059	2	7	bottom
f3	24.0484	14.7376	2	7	bottom
f4	33.0739	11.7206	2	7	bottom
f5	18.6025	20.1279	2	7	bottom
f6	10.9382	41.207	2	7	bottom
f7	0	81.4733	2	7	bottom
f9	0	65.234	2	7	top
f10	0	87.5218	2	7	top
f11	0	91.5143	2	7	top
f12	0	86.9602	2	7	top
f13	0	91.4435	2	7	top
f14	0	88.8986	2	7	top
f15	0	88.6874	2	7	top
f16	0	46.0634	2	7	top
f1	0	30.4541	3	7	bottom
f2	18.2174	30.8922	3	7	bottom
f3	19.0922	28.6112	3	7	bottom
f4	24.7739	29.3425	3	7	bottom
f5	22.9304	32.8786	3	7	bottom
f6	16.9511	43.2025	3	7	bottom
f7	0	66.4361	3	7	bottom
f9	0	0	3	7	top
f10	0	0	3	7	top
f11	0	9.23935	3	7	top
f12	0	34.5695	3	7	top
f13	0	47.7549	3	7	top
f14	0	32.597	3	7	top
f15	0	0	3	7	top
f16	0	0	3	7	top
f1	0	47.1846	4	7	bottom
f2	8.21985	45.602	4	7	bottom
f3	10.524	30.7485	4	7	bottom
f4	12.9399	34.241	4	7	bottom
f5	38.9369	26.9508	4	7	bottom
f6	0	60.3595	4	7	bottom
f7	0	71.5842	4	7	bottom
f9	0	58.5536	4	7	top
f10	0	73.6613	4	7	top
f11	0	76.9461	4	7	top
f12	0	67.2612	4	7	top
f13	0	75.4864	4	7	top
f14	0	49.9458	4	7	top
f15	0	32.183	4	7	top
f16	0	0	4	7	top
f1	0	37.0583	5	7	bottom
f2	0	21.7822	5	7	bottom
f3	26.4432	15.9189	5	7	bottom
f4	15.4064	14.56	5	7	bottom
f5	25.6613	17.8985	5	7	bottom
f6	0	36.6305	5	7	bottom
f7	0	54.8746	5	7	bottom
f9	0	44.9166	5	7	top
f10	0	46.921	5	7	top
f11	0	58.1085	5	7	top
f12	0	83.4631	5	7	top
f13	0	81.1913	5	7	top
f14	0	45.704	5	7	top
f15	0	6.72842	5	7	top
f16	0	0	5	7	top
f1	0	66.2495	6	7	bottom
f2	13.1218	53.2845	6	7	bottom
f3	30.2504	32.9893	6	7	bottom
f4	39.5623	30.7457	6	7	bottom
f5	5.02934	34.3238	6	7	bottom
f6	1.48922	61.4791	6	7	bottom
f7	0	78.4248	6	7	bottom
f9	0	64.2008	6	7	top
f10	0	87.2637	6	7	top
f11	0	69.2897	6	7	top
f12	0	86.8513	6	7	top
f13	0	89.6597	6	7	top
f14	0	87.6917	6	7	top
f15	0	87.8821	6	7	top
f16	0	41.4165	6	7	top
f1	0	53.6781	7	7	bottom
f2	17.2	40.2167	7	7	bottom
f3	35.2236	31.2595	7	7	bottom
f4	20.6235	41.8423	7	7	bottom
f5	15.8352	32.4971	7	7	bottom
f6	0	71.1087	7	7	bottom
f7	0	74.3329	7	7	bottom
f9	0	0	7	7	top
f10	0	50.9297	7	7	top
f11	0	79.361	7	7	top
f12	0	78.1839	7	7	top
f13	0	70.5	7	7	top
f14	0	26.9567	7	7	top
f15	0	0	7	7	top
f16	0	0	7	7	top
f1	0	47.7043	8	7	bottom
f2	0	39.2943	8	7	bottom
f3	4.9801	33.5918	8	7	bottom
f4	0.443724	43.4164	8	7	bottom
f5	3.38384	35.9413	8	7	bottom
f6	0	59.2572	8	7	bottom
f7	0	81.0734	8	7	bottom
f9	0	0	8	7	top
f10	0	11.2933	8	7	top
f11	0	39.3999	8	7	top
f12	0	47.3508	8	7	top
f13	0	42.8463	8	7	top
f14	0	17.4818	8	7	top
f15	0	0	8	7	top
f16	0	0	8	7	top
f1	0	29.7234	9	7	bottom
f2	0	15.7807	9	7	bottom
f3	6.15338	11.2244	9	7	bottom
f4	9.91478	6.19025	9	7	bottom
f5	0	10.6707	9	7	bottom
f6	0	27.0467	9	7	bottom
f7	0	66.617	9	7	bottom
f9	0	33.8271	9	7	top
f10	0	72.5939	9	7	top
f11	0	66.8498	9	7	top
f12	0	65.6756	9	7	top
f13	0	76.6428	9	7	top
f14	0	84.9389	9	7	top
f15	0	42.3599	9	7	top
f16	0	0	9	7	top
f1	0	14.4346	10	7	bottom
f2	24.9129	29.2485	10	7	bottom
f3	11.002	29.5052	10	7	bottom
f4	27.826	31.0935	10	7	bottom
f5	11.2945	40.9135	10	7	bottom
f6	0	41.8231	10	7	bottom
f7	0	69.9833	10	7	bottom
f9	0	2.83147	10	7	top
f10	0	38.6178	10	7	top
f11	0	30.3677	10	7	top
f12	0	29.1219	10	7	top
f13	0	47.1909	10	7	top
f14	0	51.2715	10	7	top
f15	0	2.61425	10	7	top
f16	0	0	10	7	top
f1	0	62.1802	11	7	bottom
f2	15.1177	36.2982	11	7	bottom
f3	9.57431	23.2643	11	7	bottom
f4	34.5529	18.0553	11	7	bottom
f5	46.0399	20.7401	11	7	bottom
f6	25.0947	22.4703	11	7	bottom
f7	0	63.1773	11	7	bottom
f9	0	0	11	7	top
f10	0	0	11	7	top
f11	0	53.2	11	7	top
f12	0	80.9054	11	7	top
f13	0	80.7958	11	7	top
f14	0	53.699	11	7	top
f15	0	7.7579	11	7	top
f16	0	0	11	7	top
f1	0	58.192	12	7	bottom
f2	29.9434	32.7435	12	7	bottom
f3	14.5357	22.7117	12	7	bottom
f4	16.0843	20.1813	12	7	bottom
f5	40.5746	22.4252	12	7	bottom
f6	23.9762	36.017	12	7	bottom
f7	0	90.7155	12	7	bottom
f9	0	63.2743	12	7	top
f10	0	87.965	12	7	top
f11	0	87.965	12	7	top
f12	0	89.0599	12	7	top
f13	0	88.6913	12	7	top
f14	0	90.2068	12	7	top
f15	0	88.7469	12	7	top
f16	0	55.9812	12	7	top
f1	0	61.3009	13	7	bottom
f2	0	42.5553	13	7	bottom
f3	0	33.8009	13	7	bottom
f4	0	28.0143	13	7	bottom
f5	0	42.6997	13	7	bottom
f6	0	55.1919	13	7	bottom
f7	0	72.5986	13	7	bottom
f9	0	0	13	7	top
f10	0	0	13	7	top
f11	0	0	13	7	top
f12	0	9.41593	13	7	top
f13	0	17.3796	13	7	top
f14	0	8.08639	13	7	top
f15	0	0	13	7	top
f16	0	0	13	7	top
f1	0	33.6467	14	7	bottom
f2	9.61337	31.6569	14	7	bottom
f3	33.7946	18.4872	14	7	bottom
f4	19.9354	11.4026	14	7	bottom
f5	48.9067	13.0443	14	7	bottom
f6	10.2647	22.9664	14	7	bottom
f7	0	47.7645	14	7	bottom
f9	0	0	14	7	top
f10	1.65813	29.1058	14	7	top
f11	0.734499	60.3658	14	7	top
f12	1.66362	70.8441	14	7	top
f13	0.648845	82.0242	14	7	top
f14	0.197309	68.7116	14	7	top
f15	0	49.9632	14	7	top
f16	0	0	14	7	top
f1	0	48.2211	15	7	bottom
f2	32.0468	21.7917	15	7	bottom
f3	62.4116	17.314	15	7	bottom
f4	14.6837	17.0028	15	7	bottom
f5	38.8032	21.598	15	7	bottom
f6	10.6231	37.5954	15	7	bottom
f7	0	70.106	15	7	bottom
f9	0	76.6726	15	7	top
f10	0	77.3185	15	7	top
f11	0.426649	84.4915	15	7	top
f12	0	86.1626	15	7	top
f13	0	89.14	15	7	top
f14	0	80.0518	15	7	top
f15	0	65.2441	15	7	top
f16	0	25.1734	15	7	top
f1	0	53.9866	16	7	bottom
f2	7.46693	34.3215	16	7	bottom
f3	37.4761	18.6115	16	7	bottom
f4	14.7312	12.8475	16	7	bottom
f5	29.3315	13.1243	16	7	bottom
f6	42.6746	22.8496	16	7	bottom
f7	0.369936	58.2423	16	7	bottom
f9	0	28.6721	16	7	top
f10	0	53.9284	16	7	top
f11	1.1521	75.4479	16	7	top
f12	1.53907	73.3828	16	7	top
f13	0	77.8918	16	7	top
f14	0	79.0942	16	7	top
f15	0	32.7297	16	7	top
f16	0	0	16	7	top
f1	0	48.6381	1	8	bottom
f2	11.8786	29.5559	1	8	bottom
f3	20.9034	20.3271	1	8	bottom
f4	36.7086	20.294	1	8	bottom
f5	44.6581	17.7839	1	8	bottom
f6	26.9145	19.9119	1	8	bottom
f7	0	51.961	1	8	bottom
f9	0	30.7777	1	8	top
f10	0	75.8244	1	8	top
f11	0	75.762	1	8	top
f12	19.175	44.4805	1	8	top
f13	23.6045	46.3544	1	8	top
f14	3.00833	77.2199	1	8	top
f15	0	62.8337	1	8	top
f16	0	10.6588	1	8	top
f1	0	47.9068	2	8	bottom
f2	25.2939	14.1202	2	8	bottom
f3	45.1124	9.06084	2	8	bottom
f4	10.3354	5.36552	2	8	bottom
f5	23.338	8.50716	2	8	bottom
f6	5.2488	19.351	2	8	bottom
f7	0	76.2722	2	8	bottom
f9	0	72.7111	2	8	top
f10	0	76.3085	2	8	top
f11	40.9388	33.4329	2	8	top
f12	27.84	37.9952	2	8	top
f13	19.9625	29.6861	2	8	top
f14	0	79.0503	2	8	top
f15	0	85.0374	2	8	top
f16	0	38.8974	2	8	top
f1	0	35.1244	3	8	bottom
f2	18.5309	32.715	3	8	bottom
f3	22.6175	25.5329	3	8	bottom
f4	32.7931	24.1626	3	8	bottom
f5	17.6852	28.1235	3	8	bottom
f6	19.0663	37.5267	3	8	bottom
f7	0	62.6031	3	8	bottom
f9	0	0	3	8	top
f10	2.62728	1.03019	3	8	top
f11	35.4071	12.5362	3	8	top
f12	14.3928	39.7307	3	8	top
f13	16.9325	48.8259	3	8	top
f14	0	32.964	3	8	top
f15	0	0	3	8	top
f16	0	0	3	8	top
f1	0	45.5059	4	8	bottom
f2	28.4587	32.1993	4	8	bottom
f3	39.4199	19.3678	4	8	bottom
f4	13.6399	17.502	4	8	bottom
f5	52.2043	22.2353	4	8	bottom
f6	12.4834	26.1176	4	8	bottom
f7	0	58.0716	4	8	bottom
f9	0	25.147	4	8	top
f10	0	67.7424	4	8	top
f11	0	79.7477	4	8	top
f12	0	84.5876	4	8	top
f13	0	78.963	4	8	top
f14	0	59.6855	4	8	top
f15	0	20.3876	4	8	top
f16	0	0	4	8	top
f1	0	27.7821	5	8	bottom
f2	22.1475	15.9075	5	8	bottom
f3	23.8766	11.5492	5	8	bottom
f4	42.1907	11.4369	5	8	bottom
f5	31.1503	13.2076	5	8	bottom
f6	24.8308	22.6096	5	8	bottom
f7	0	43.9007	5	8	bottom
f9	0	73.4939	5	8	top
f10	0	46.4799	5	8	top
f11	0	57.3395	5	8	top
f12	0	80.2047	5	8	top
f13	0	78.9774	5	8	top
f14	0	46.7328	5	8	top
f15	0	5.48514	5	8	top
f16	0	0	5	8	top
f1	0	58.5479	6	8	bottom
f2	35.2276	27.3019	6	8	bottom
f3	42.5582	13.5084	6	8	bottom
f4	5.23769	8.86473	6	8	bottom
f5	51.1382	10.5249	6	8	bottom
f6	39.1844	17.1711	6	8	bottom
f7	0	67.8219	6	8	bottom
f9	0	61.6968	6	8	top
f10	0	89.4452	6	8	top
f11	0.905859	76.9561	6	8	top
f12	0.0707418	66.3821	6	8	top
f13	0	88.7015	6	8	top
f14	0	91.1751	6	8	top
f15	0	85.0023	6	8	top
f16	0	36.0347	6	8	top
f1	0	36.3099	7	8	bottom
f2	31.5881	18.9692	7	8	bottom
f3	15.1039	11.7725	7	8	bottom
f4	46.1019	12.2796	7	8	bottom
f5	24.7902	10.8501	7	8	bottom
f6	50.0773	14.8307	7	8	bottom
f7	0	58.4627	7	8	bottom
f9	0	0	7	8	top
f10	0	47.9667	7	8	top
f11	0	75.1645	7	8	top
f12	0	77.988	7	8	top
f13	1.03883	70.9041	7	8	top
f14	0	55.9167	7	8	top
f15	0	27.9564	7	8	top
f16	0	0	7	8	top
f1	0	46.4118	8	8	bottom
f2	0	35.8242	8	8	bottom
f3	8.30711	26.6486	8	8	bottom
f4	12.8302	26.6527	8	8	bottom
f5	0	38.1861	8	8	bottom
f6	0	57.6532	8	8	bottom
f7	0	79.6574	8	8	bottom
f9	0	0	8	8	top
f10	0	0	8	8	top
f11	0	37.6509	8	8	top
f12	0	46.5724	8	8	top
f13	0	40.0179	8	8	top
f14	0	17.1619	8	8	top
f15	0	0	8	8	top
f16	0	0	8	8	top
f1	0	31.2562	9	8	bottom
f2	0	14.0247	9	8	bottom
f3	1.46475	12.403	9	8	bottom
f4	2.51153	6.00156	9	8	bottom
f5	0	10.8329	9	8	bottom
f6	0	25.1939	9	8	bottom
f7	0	60.6966	9	8	bottom
f9	0	31.4598	9	8	top
f10	0	74.534	9	8	top
f11	0	67.2941	9	8	top
f12	0	65.5393	9	8	top
f13	0	76.4229	9	8	top
f14	0	83.2701	9	8	top
f15	0	41.291	9	8	top
f16	0	0	9	8	top
f1	0	24.6538	10	8	bottom
f2	10.7058	26.7804	10	8	bottom
f3	34.923	20.6928	10	8	bottom
f4	22.619	21.6278	10	8	bottom
f5	37.8831	28.5162	10	8	bottom
f6	32.7794	38.8971	10	8	bottom
f7	0	69.9935	10	8	bottom
f9	0	0	10	8	top
f10	0	34.5387	10	8	top
f11	0.750356	26.0283	10	8	top
f12	0	26.5013	10	8	top
f13	0	44.1619	10	8	top
f14	0	48.4057	10	8	top
f15	0	2.14338	10	8	top
f16	0	0	10	8	top
f1	0	49.9593	11	8	bottom
f2	22.156	12.5105	11	8	bottom
f3	30.9853	5.2001	11	8	bottom
f4	15.645	4.10612	11	8	bottom
f5	25.6573	3.30997	11	8	bottom
f6	61.8781	5.15771	11	8	bottom
f7	19.1853	20.1677	11	8	bottom
f9	0	0	11	8	top
f10	0	42.5102	11	8	top
f11	5.48773	52.0932	11	8	top
f12	14.6181	44.8459	11	8	top
f13	14.5254	49.9939	11	8	top
f14	12.4046	62.7496	11	8	top
f15	7.87452	77.4601	11	8	top
f16	0	3.46151	11	8	top
f1	0	57.7651	12	8	bottom
f2	15.3082	15.0684	12	8	bottom
f3	34.8188	8.50699	12	8	bottom
f4	51.5749	8.70528	12	8	bottom
f5	57.0703	11.4498	12	8	bottom
f6	18.8536	14.2935	12	8	bottom
f7	0	74.9834	12	8	bottom
f9	0	72.3175	12	8	top
f10	0.686825	85.9368	12	8	top
f11	21.1528	57.0623	12	8	top
f12	24.5223	57.5355	12	8	top
f13	9.23534	68.7129	12	8	top
f14	0	92.983	12	8	top
f15	0	90.1336	12	8	top
f16	0	54.6701	12	8	top
f1	0.0104615	59.9557	13	8	bottom
f2	0	35.7419	13	8	bottom
f3	16.7806	28.0803	13	8	bottom
f4	2.30697	36.4765	13	8	bottom
f5	16.104	23.2211	13	8	bottom
f6	0	53.7153	13	8	bottom
f7	0	66.6729	13	8	bottom
f9	0	0	13	8	top
f10	0	0	13	8	top
f11	0	0	13	8	top
f12	0	5.51672	13	8	top
f13	0	16.8668	13	8	top
f14	0	7.00163	13	8	top
f15	0	0	13	8	top
f16	0	0	13	8	top
f1	0	24.6535	14	8	bottom
f2	17.4756	16.39	14	8	bottom
f3	9.56123	10.2561	14	8	bottom
f4	18.3627	4.97552	14	8	bottom
f5	36.1687	7.49099	14	8	bottom
f6	41.1159	10.8085	14	8	bottom
f7	1.73965	32.8371	14	8	bottom
f9	28.3652	0	14	8	top
f10	32.2433	11.7442	14	8	top
f11	24.73	29.9253	14	8	top
f12	13.0663	40.5396	14	8	top
f13	3.95781	61.0565	14	8	top
f14	0.979817	65.5024	14	8	top
f15	0	45.5605	14	8	top
f16	0	0	14	8	top
f1	0	50.8812	15	8	bottom
f2	33.6721	17.933	15	8	bottom
f3	32.6073	12.4613	15	8	bottom
f4	51.358	13.5971	15	8	bottom
f5	43.9546	14.4154	15	8	bottom
f6	23.4921	32.723	15	8	bottom
f7	0	72.7724	15	8	bottom
f9	0	69.7789	15	8	top
f10	1.45894	80.3632	15	8	top
f11	3.23521	67.483	15	8	top
f12	0.473854	82.6897	15	8	top
f13	0.23141	92.9825	15	8	top
f14	0	91.0364	15	8	top
f15	0	85.0135	15	8	top
f16	0	80.0402	15	8	top
f1	0	49.7019	16	8	bottom
f2	18.806	17.0972	16	8	bottom
f3	33.7698	11.0675	16	8	bottom
f4	27.0794	5.38329	16	8	bottom
f5	38.6621	4.82692	16	8	bottom
f6	39.1766	13.2028	16	8	bottom
f7	4.63167	38.8528	16	8	bottom
f9	0	61.4906	16	8	top
f10	0	75.7704	16	8	top
f11	22.5698	50.4863	16	8	top
f12	18.4838	38.4074	16	8	top
f13	14.0753	41.9911	16	8	top
f14	20.7473	44.4951	16	8	top
f15	1.18848	75.2284	16	8	top
f16	0.830732	37.9558	16	8	top

## Sheet: honey weight
honey weight estimated from the photos	honey weight estimated from the weight of the frame
5146.41	6464.47
8293.7	10129.8
5617.33	7096.65
6341.55	8087.65
4770.36	6120.64
7428.21	8871.59
4122.43	5620.53
3412	5111.11
5739.41	7511.57
3027.73	4560.61
3573.32	5132.23
3544.07	5421.11
3488.76	5092.15
7045.81	9003.97
5778.99	7334.55
3798.29	5665.86
11017.8	14596.2
11131.8	14591.2
10436	13738.3
12598.2	16224.2
9214.52	12068.7
12839.7	16271.4
12261.1	15937.1
11250.3	14466
12457	16484.5
12024	14389.6
10704.1	13966.8
10308.2	13734.4
10420.8	14567.1
12935.2	17281.8
11564.4	16682.4
10711.7	14283.1
18564	26136
21223.9	25609.5
11601.6	20688
18211.2	24809.4
12240.5	21783.6
19377.4	24921
15865.9	27580.9
17144.9	24959.1
15965.1	22409.5
14188.9	21425.5
14695.3	22675.4
15034.2	22268.4
12780.8	20820.7
14800.1	24792.6
18950.5	26671
13054.1	22717
16107.6	21706.5
15337.1	21756.8
9208.81	16714.4
14614.7	22764.6
10168.3	16082.4
14209.3	21640.6
13543.7	21562.6
14275.2	21116.5
14336.5	19093.6
10186.5	16453.4
13076.7	17842
12825.1	18718.2
14221.3	19985.3
13977.6	20117
14864	23012.5
9824.4	18879.2
15333	23492.8
20500.8	27388.6
9051.85	15910.1
16885.5	24388.4
11844.4	17578.8
19143.1	28751.3
13404.1	22948.5
14142.4	20327
10611.6	20396.9
9700.59	18708.5
11186.5	14510.4
13955.9	23128.3
10927.2	17660.1
11526.6	17898.9
14810.6	26803.4
9563.13	20828.2
22507	30968.1
29381.2	33604.1
9947.11	19489.1
19779.9	28637
14415.4	21216.9
29230.6	33828.9
18786.7	27745.2
14837.8	21668.8
17531	25269.8
10565.3	19913.4
13662.7	20260.9
24271.7	31984.5
11635.9	17197.6
12752.6	19634
19690	31111.9
14608.9	25589.4
25394.8	32950.9
27089.6	31804
11292.3	17078.6
21517	27888.1
16458.3	21771.3
29652.5	34974.9
19854.8	26714.7
15035	20275.8
18575.7	26513.5
13964.2	18839.8
15783.1	22241.3
28502.2	35355.2
11184.1	16534.5
15733.6	22418
24747.4	32200.1
18922.9	29676.3
18728	28034.7
19312.8	26641.5
11107.1	19544.3
19457.2	28020.5
17760.3	19494.1
24356.6	30680.1
15429.2	25833.2
13831.8	19040.6
18268.4	25144.1
12557.1	19305.5
18872.1	21518.5
23519	30102.3
10072.7	15133.3
10334.3	17972.6
25149.4	34096.6
16307.3	27367.2
